# Supplementary material for: Two Synthetic Tools to Deepen the Understanding of the Influence of Stereochemistry on the Properties of Iridium(III) Heteroleptic Emitters
Source: Inorg Chem. 2023 Nov 21;62(49):19821–37. doi: 10.1021/acs.inorgchem.3c03133 (PMC10880056; doi:10.1021/acs.inorgchem.3c03133)
Supplement: Supplementary file 2 — ic3c03133_si_002.xyz [file ic3c03133_si_002.xyz]

79
 Complex3 So
 C                  0.84520100    1.54714300    1.57732500
 C                  0.36524700    2.18112000    2.74099000
 H                 -0.55985500    1.82810800    3.18815500
 C                  1.04709400    3.24058200    3.34245400
 H                  0.64377000    3.70040300    4.24222600
 C                  2.24653900    3.71355400    2.79681300
 H                  2.77914100    4.53658600    3.26489600
 C                  2.75369400    3.11608300    1.64653500
 H                  3.68766700    3.48212800    1.22824300
 C                  2.06943400    2.04937900    1.03807600
 C                  2.56715600    1.37406700   -0.16937100
 C                  3.72963000    1.70748200   -0.87718200
 H                  4.34374200    2.53328600   -0.53593400
 C                  4.11435900    1.00021800   -2.01351300
 C                  5.36422600    1.36371200   -2.76700600
 H                  6.07079700    0.52518400   -2.78251700
 H                  5.86698300    2.22425500   -2.31869100
 H                  5.13818100    1.60354300   -3.81271100
 C                  3.30134300   -0.07405500   -2.43995800
 C                  3.64195500   -0.89958000   -3.65063900
 H                  2.90133300   -1.68773900   -3.81295600
 H                  4.62344800   -1.37642500   -3.54465900
 H                  3.68491500   -0.28387800   -4.55708000
 C                  2.16117000   -0.35062400   -1.69419500
 H                  1.50211400   -1.16461200   -1.97776500
 C                  0.95038100   -1.47316400    1.58720400
 C                  1.76464000   -1.35147900    2.73126900
 H                  1.92428100   -0.36608400    3.16001300
 C                  2.36305900   -2.45850400    3.33575600
 H                  2.98166100   -2.32181900    4.22020400
 C                  2.17099300   -3.74285800    2.81245800
 H                  2.63580000   -4.60532500    3.28177100
 C                  1.37442000   -3.90612100    1.68296400
 H                  1.22564300   -4.90512700    1.28175400
 C                  0.76890800   -2.79384500    1.07242900
 C                 -0.09647400   -2.91241200   -0.11052900
 C                 -0.40996000   -4.10096600   -0.78329400
 H                  0.00332500   -5.03914100   -0.43060000
 C                 -1.24775400   -4.10514500   -1.89567900
 C                 -1.57740000   -5.38531900   -2.61308900
 H                 -1.25925600   -5.34100400   -3.66155800
 H                 -2.65892900   -5.56533300   -2.61996600
 H                 -1.09053000   -6.24368900   -2.14380800
 C                 -1.77997100   -2.87281600   -2.33714400
 C                 -2.70274600   -2.78325200   -3.52190700
 H                 -2.99642500   -1.74819600   -3.71732400
 H                 -3.61580600   -3.36828000   -3.35947700
 H                 -2.23019100   -3.17877700   -4.42881600
 C                 -1.42938000   -1.73122100   -1.62505900
 H                 -1.81334300   -0.75953400   -1.91828800
 C                 -1.71844000   -0.03779800    1.62332200
 C                 -1.99866800   -0.76392200    2.79865900
 H                 -1.22311900   -1.39576400    3.22270000
 C                 -3.23641200   -0.68695600    3.43991000
 H                 -3.41096500   -1.26075300    4.34763700
 C                 -4.25298400    0.12631800    2.92463300
 H                 -5.21561600    0.19004000    3.42404600
 C                 -4.01764700    0.85705800    1.76379800
 H                 -4.80653800    1.49164600    1.36902500
 C                 -2.77280500    0.78160700    1.11525000
 C                 -2.46898900    1.54337400   -0.10497700
 C                 -3.35688000    2.38253800   -0.79116800
 H                 -4.36737400    2.50947500   -0.41876000
 C                 -2.97022500    3.05622000   -1.94701800
 C                 -3.93096700    3.95188800   -2.67981400
 H                 -3.53951100    4.97348000   -2.75092400
 H                 -4.90161000    3.99164200   -2.17949900
 H                 -4.08852300    3.60323200   -3.70746700
 C                 -1.64913300    2.87719200   -2.41585500
 C                 -1.14397200    3.56714600   -3.65378800
 H                 -1.73310800    3.28838600   -4.53573500
 H                 -0.09925200    3.31124000   -3.85114100
 H                 -1.21181500    4.65725700   -3.55915500
 C                 -0.81925700    2.03211700   -1.68765400
 H                  0.20509500    1.85967400   -2.00167200
 N                  1.79270700    0.34280100   -0.60283100
 N                 -0.61405600   -1.73551900   -0.55608400
 N                 -1.20325300    1.37991500   -0.57640600
 Ir                 0.00856900    0.00206400    0.55892300
79
 Complex 3 T1
 C                  0.84347100    1.60514800   -1.49625300
 C                  1.76575200    1.61486800   -2.56037700
 H                  2.09689700    0.66886400   -2.97859500
 C                  2.25162500    2.80717800   -3.09913300
 H                  2.96083600    2.77643600   -3.92304800
 C                  1.82984000    4.03955600   -2.58728700
 H                  2.20636600    4.96818300   -3.00633700
 C                  0.92105400    4.06756700   -1.53389400
 H                  0.59538000    5.02670700   -1.14159500
 C                  0.42666300    2.87097800   -0.98732800
 C                 -0.53589700    2.84469100    0.12376000
 C                 -1.07722000    3.96683000    0.76395200
 H                 -0.77750900    4.95966900    0.44806300
 C                 -1.99442500    3.83303900    1.80325400
 C                 -2.57432200    5.04091500    2.48545400
 H                 -3.66409000    5.06905200    2.36768100
 H                 -2.16254500    5.96795200    2.07945400
 H                 -2.37480200    5.01830800    3.56317600
 C                 -2.37422300    2.53052400    2.19905200
 C                 -3.36032500    2.29270600    3.30928000
 H                 -3.53822600    1.22424800    3.45931800
 H                 -4.32385100    2.76930600    3.09396200
 H                 -3.00282100    2.71339000    4.25664400
 C                 -1.79683900    1.46129300    1.52383300
 H                 -2.05045000    0.44045900    1.78934400
 C                 -1.63321500   -0.19740400   -1.70766900
 C                 -1.96625700    0.50895700   -2.87725400
 H                 -1.26274800    1.23812600   -3.26947700
 C                 -3.16656600    0.28558100   -3.55571600
 H                 -3.38807400    0.84605600   -4.46121700
 C                 -4.08297900   -0.65903700   -3.07962400
 H                 -5.01494800   -0.83714000   -3.60849200
 C                 -3.79047700   -1.37338000   -1.92126100
 H                 -4.50365900   -2.10866600   -1.55890600
 C                 -2.58438700   -1.14940000   -1.23487300
 C                 -2.22825300   -1.87261600   -0.00361800
 C                 -3.02820000   -2.81813200    0.65082500
 H                 -4.00103800   -3.06862900    0.24330300
 C                 -2.59955600   -3.44398900    1.81921800
 C                 -3.46440400   -4.45765600    2.51528900
 H                 -3.67866600   -4.14969800    3.54551600
 H                 -2.95742600   -5.42780300    2.57669600
 H                 -4.41454500   -4.59922800    1.99492900
 C                 -1.32856600   -3.10420400    2.33728100
 C                 -0.78390300   -3.73601400    3.58904300
 H                  0.20994500   -3.34733200    3.82692700
 H                 -0.70498900   -4.82423000    3.48305800
 H                 -1.43794100   -3.54717800    4.44859700
 C                 -0.58691200   -2.15578200    1.64359300
 H                  0.39421400   -1.85135600    1.99313800
 C                  1.12000900   -1.37787800   -1.56030900
 C                  0.77270400   -2.08364400   -2.72458600
 H                 -0.19385800   -1.88909900   -3.18067100
 C                  1.63640200   -3.00268900   -3.32330300
 H                  1.34835900   -3.52492400   -4.23082900
 C                  2.91221900   -3.24653500   -2.73872000
 H                  3.58484400   -3.95848600   -3.21178500
 C                  3.31302500   -2.60243400   -1.59112200
 H                  4.29327300   -2.81049600   -1.17322600
 C                  2.44323500   -1.65909200   -0.94785600
 C                  2.74921900   -0.98461900    0.24867000
 C                  3.94436800   -1.12159200    1.02404000
 H                  4.70190100   -1.82406400    0.68994300
 C                  4.15537500   -0.40146800    2.17150400
 C                  5.41107600   -0.55854200    2.98493900
 H                  5.95045300    0.39245100    3.07945900
 H                  6.08940200   -1.28745100    2.53255600
 H                  5.18885900   -0.89214800    4.00681800
 C                  3.12766100    0.52680400    2.59596900
 C                  3.28779500    1.36500700    3.83136900
 H                  3.43963900    0.74785400    4.72697600
 H                  2.40663600    1.99079000    4.00324000
 H                  4.15948300    2.02966700    3.76331600
 C                  1.97982600    0.62160400    1.81640200
 H                  1.18621900    1.30693400    2.10300400
 N                 -0.90676200    1.60126000    0.52703500
 N                 -1.01278200   -1.55559400    0.51896200
 N                  1.75300300   -0.08886400    0.70466600
 Ir                 0.05453100   -0.02035000   -0.57175100
73
 Complex 9a S0
 N                 -1.68332600    0.41453200    0.61266500
 N                 -0.04467800   -2.23178500    0.14632900
 N                  1.18987300    0.03317500    2.02989100
 C                 -0.57540400    0.01852400   -1.75433800
 C                  0.03817100   -0.02948700   -3.02184400
 H                  1.10151600   -0.24338200   -3.08057800
 C                 -0.66718900    0.23512600   -4.19560800
 H                 -0.15482000    0.20129200   -5.15459500
 C                 -2.02141700    0.58460600   -4.13975700
 H                 -2.56264700    0.84574400   -5.04451800
 C                 -2.67086500    0.61243400   -2.91006600
 H                 -3.70299100    0.93957200   -2.87544900
 C                 -1.98206700    0.28386900   -1.72426400
 C                 -2.58971900    0.32784300   -0.38304100
 C                 -3.99320000    0.26049600   -0.05936300
 C                 -5.00171100   -0.15323400   -0.97351100
 H                 -4.72549800   -0.49127200   -1.96259800
 C                 -6.32877200   -0.18667500   -0.60077200
 H                 -7.07751500   -0.51982900   -1.31303400
 C                 -6.72145200    0.18998400    0.70405000
 H                 -7.77225300    0.17442400    0.97772900
 C                 -5.76731700    0.53481000    1.63479500
 H                 -6.04806300    0.77894800    2.65548600
 C                 -4.39118800    0.54506700    1.28898800
 C                 -3.38307200    0.77576200    2.26016100
 H                 -3.65127300    1.00426500    3.28640300
 C                 -2.07035100    0.64875200    1.89744000
 H                 -1.26472500    0.74280000    2.61576100
 C                  2.09662000   -0.83784600   -0.63268100
 C                  3.23154200   -0.11276100   -1.04564400
 H                  3.20071600    0.97319300   -1.00713800
 C                  4.39647800   -0.72757100   -1.51853600
 C                  5.59298700    0.08980100   -1.94116400
 H                  5.36330900    1.15920000   -1.95975500
 H                  5.94274000   -0.20056000   -2.93880700
 H                  6.43583400   -0.05889100   -1.25429700
 C                  4.44136200   -2.13213700   -1.58515600
 H                  5.33618300   -2.62696400   -1.95473500
 C                  3.34846500   -2.88712400   -1.18173100
 H                  3.40552300   -3.97066000   -1.24320400
 C                  2.18308300   -2.25904600   -0.70526500
 C                  0.99851100   -3.00726400   -0.27187000
 C                  0.87848500   -4.40615200   -0.25233600
 H                  1.70578900   -5.02208600   -0.58426500
 C                 -0.29604700   -4.99839900    0.19248700
 H                 -0.38898100   -6.08003000    0.20869600
 C                 -1.35265000   -4.18755800    0.61601800
 H                 -2.28819400   -4.60611400    0.96984500
 C                 -1.18173200   -2.81079900    0.57225000
 H                 -1.97019000   -2.13582900    0.88456600
 C                  0.91746600    1.84203800    0.08807100
 C                  0.75351200    2.81386400   -0.91830800
 H                  0.25647600    2.53131400   -1.84228200
 C                  1.21388100    4.12874700   -0.78955300
 C                  1.02216200    5.13514900   -1.89798600
 H                  0.46896300    4.70730500   -2.73917100
 H                  1.98651000    5.49502300   -2.27753600
 H                  0.47270900    6.01573400   -1.54381800
 C                  1.86832800    4.50393900    0.39824000
 H                  2.23537000    5.52081800    0.51474300
 C                  2.04203400    3.58245600    1.42169400
 H                  2.54660700    3.89599600    2.33166800
 C                  1.57178100    2.26367100    1.28374800
 C                  1.72108900    1.25309000    2.33525400
 C                  2.33636100    1.45177500    3.58202000
 H                  2.76136700    2.41824800    3.82569800
 C                  2.40028500    0.41223200    4.50018900
 H                  2.87661200    0.56510200    5.46388000
 C                  1.84832900   -0.82867700    4.16894600
 H                  1.87683400   -1.66760500    4.85533700
 C                  1.25675600   -0.97150300    2.92161700
 H                  0.81692600   -1.91176200    2.60787300
 Ir                 0.33250500   -0.09989900    0.05034900
73
 Complex 9a T1
 N                 -1.61009400    0.46390100    0.58560600
 N                  0.03140800   -2.18593000    0.53022900
 N                  1.23554700    0.45186100    1.96796000
 C                 -0.58103700   -0.38744400   -1.69864100
 C                  0.00610300   -0.75709000   -2.91756600
 H                  1.07753200   -0.93216800   -2.95088100
 C                 -0.73907100   -0.86599600   -4.09466900
 H                 -0.25039300   -1.13613900   -5.02721700
 C                 -2.11949500   -0.58946400   -4.07699500
 H                 -2.69159400   -0.62549700   -5.00038900
 C                 -2.75275200   -0.25405700   -2.89341200
 H                 -3.80555100    0.00217600   -2.91031000
 C                 -2.02307400   -0.18473600   -1.67024600
 C                 -2.59327500    0.11424500   -0.39885200
 C                 -3.99446100    0.12573300   -0.01743100
 C                 -5.00815500   -0.56567500   -0.70504000
 H                 -4.75122900   -1.21003800   -1.53651700
 C                 -6.35329100   -0.46239200   -0.31801300
 H                 -7.11043500   -0.99746300   -0.88417000
 C                 -6.71496200    0.31087300    0.78042400
 H                 -7.75669100    0.40161100    1.07322600
 C                 -5.71731800    0.95659400    1.52385100
 H                 -5.98135100    1.53648600    2.40444900
 C                 -4.36721600    0.85978000    1.15954000
 C                 -3.31869900    1.43020900    1.96102200
 H                 -3.56393700    1.99717900    2.85282300
 C                 -1.99217300    1.14643800    1.66822900
 H                 -1.19741400    1.46296200    2.33661800
 C                  2.14310600   -0.87719300   -0.48227300
 C                  3.26704400   -0.19139300   -0.97688700
 H                  3.20677200    0.88628400   -1.10684100
 C                  4.45812100   -0.84065500   -1.32232500
 C                  5.63371000   -0.07368400   -1.87601600
 H                  5.46308900    1.00618400   -1.83954000
 H                  5.82559100   -0.34675400   -2.92122300
 H                  6.55111200   -0.29259000   -1.31724000
 C                  4.53805800   -2.23526700   -1.15785700
 H                  5.45561200   -2.75697000   -1.41855200
 C                  3.45488600   -2.94852200   -0.66209100
 H                  3.54641400   -4.02380000   -0.53761600
 C                  2.26017800   -2.28768100   -0.32350300
 C                  1.09016900   -2.98886800    0.22035500
 C                  0.99694400   -4.37272600    0.43848300
 H                  1.83224800   -5.01619400    0.18956200
 C                 -0.16587800   -4.91597300    0.96855400
 H                 -0.23864600   -5.98614700    1.13663000
 C                 -1.23668100   -4.07408700    1.28187300
 H                 -2.16178900   -4.45695100    1.69768000
 C                 -1.09342100   -2.71464300    1.04333300
 H                 -1.88884300   -2.01149600    1.26236600
 C                  0.82697500    1.85040700   -0.27357100
 C                  0.59886600    2.59331200   -1.44723500
 H                  0.12212800    2.10347900   -2.29165500
 C                  0.97667500    3.93345600   -1.57610100
 C                  0.72405100    4.69770200   -2.85201600
 H                  0.21429700    4.07996100   -3.59673500
 H                  1.66312700    5.05295400   -3.29333700
 H                  0.10514600    5.58369300   -2.66632100
 C                  1.60365600    4.56602600   -0.48639800
 H                  1.90473200    5.60741200   -0.56967800
 C                  1.83920700    3.87137300    0.69236500
 H                  2.32095000    4.38526500    1.51916300
 C                  1.45904000    2.52329100    0.81340200
 C                  1.68242100    1.73855100    2.03220900
 C                  2.29589000    2.20442300    3.20581500
 H                  2.64820500    3.22741300    3.26280400
 C                  2.45345200    1.35174100    4.29056400
 H                  2.92860400    1.70920700    5.19891400
 C                  1.99841100    0.03324000    4.19922700
 H                  2.10551700   -0.66567800    5.02108600
 C                  1.39699900   -0.37336200    3.01625000
 H                  1.02576400   -1.38398300    2.88526300
 Ir                 0.34032400   -0.08296300    0.06533700
73
 Complex 9b S0
 N                 -1.69923500    0.57045300   -0.40698800
 N                  0.16598500   -0.03042500    2.03206700
 C                 -0.74036500   -1.90940600   -0.10536600
 C                 -0.23787700   -3.22510500   -0.09866300
 H                  0.81946000   -3.38009100    0.10520100
 C                 -1.03742700   -4.33247900   -0.39156100
 H                 -0.60770500   -5.33203200   -0.38731600
 C                 -2.38153700   -4.15230100   -0.73487000
 H                 -2.99656800   -4.99982300   -1.02374400
 C                 -2.92834700   -2.87198800   -0.71620900
 H                 -3.95648500   -2.74061100   -1.03360800
 C                 -2.13991600   -1.76178900   -0.34830500
 C                 -2.65450000   -0.37741800   -0.31317100
 C                 -4.03321100    0.01603800   -0.15726600
 C                 -5.06452500   -0.86203000    0.27912100
 H                 -4.82088300   -1.87543500    0.56664200
 C                 -6.36619600   -0.42467000    0.40006600
 H                 -7.13229100   -1.10991300    0.74995600
 C                 -6.70910200    0.91233600    0.09283500
 H                 -7.74168900    1.23798600    0.17724200
 C                 -5.72781700    1.80679100   -0.27044600
 H                 -5.96754100    2.84930400   -0.45974900
 C                 -4.37378600    1.39274800   -0.36909600
 C                 -3.32778300    2.31820700   -0.61345800
 H                 -3.55042600    3.36654500   -0.78315600
 C                 -2.03132300    1.88339500   -0.56660700
 H                 -1.19415900    2.56440100   -0.65940700
 C                  2.10259300   -0.93311000    0.51125900
 C                  3.12279100   -1.41728100   -0.33047800
 H                  3.00644600   -1.33023600   -1.40813000
 C                  4.28555700   -2.01442900    0.16679300
 C                  5.36334100   -2.51764600   -0.76215000
 H                  5.05390200   -2.45818400   -1.80983300
 H                  5.62194600   -3.56042400   -0.54326000
 H                  6.28487700   -1.93270300   -0.65093900
 C                  4.44657000   -2.13628500    1.56121800
 H                  5.34459800   -2.60178100    1.95983200
 C                  3.46759300   -1.66497100    2.42487400
 H                  3.61091800   -1.77015800    3.49721200
 C                  2.30257100   -1.06523400    1.91427200
 C                  1.22219900   -0.54179800    2.74265700
 C                  1.19820800   -0.51212200    4.14512800
 H                  2.03672300   -0.91746600    4.69913500
 C                  0.11613200    0.03863500    4.81592000
 H                  0.09925400    0.06303500    5.90108700
 C                 -0.94628200    0.56364000    4.07398800
 H                 -1.81179600    1.00880000    4.55161500
 C                 -0.88164000    0.50755700    2.69067300
 H                 -1.67881700    0.90265100    2.07476800
 C                  0.50176200   -1.06696400   -2.91568000
 H                  0.01945500   -1.93479400   -2.48600700
 C                  0.82864900   -1.01419400   -4.26179100
 C                  1.46278300    0.13037900   -4.75029200
 H                  1.73961900    0.20742500   -5.79719700
 C                  1.73838500    1.17147400   -3.87499400
 H                  2.23497200    2.06565300   -4.23194500
 C                  1.38587600    1.07435000   -2.52085600
 C                  1.62791500    2.10735000   -1.50975300
 C                  2.18566500    3.36385100   -1.80113200
 H                  2.47040100    3.62867700   -2.81631100
 C                  2.36948200    4.29742700   -0.78543200
 H                  2.79705700    5.26999200   -1.01669100
 C                  2.00351100    3.99406000    0.53683500
 C                  1.44468500    2.73593300    0.80750600
 H                  1.15675000    2.51221000    1.83444400
 Ir                 0.34684400   -0.11159000   -0.01931000
 N                  0.76964800   -0.06069700   -2.05781200
 H                  0.59127300   -1.85530700   -4.90360100
 C                  1.23538200    1.76603100   -0.18588200
 C                  2.22649800    4.99019800    1.64846200
 H                  3.12545400    4.74001400    2.22667000
 H                  2.35783400    6.00644200    1.26245600
 H                  1.38655400    4.99784200    2.35170600
73
 Complex 9b T1
 N                 -1.62090400    0.74089700   -0.07169700
 N                  0.15204400   -1.10840900    1.69402200
 C                 -0.75264000   -1.59559700   -1.00879400
 C                 -0.28034300   -2.78495700   -1.57967000
 H                  0.79041300   -2.97820800   -1.56949800
 C                 -1.13018600   -3.71905600   -2.18429800
 H                 -0.72307700   -4.62348100   -2.62981400
 C                 -2.51446800   -3.46873100   -2.24143300
 H                 -3.17282100   -4.16929900   -2.74850700
 C                 -3.04156200   -2.32410300   -1.67092600
 H                 -4.10324100   -2.12469300   -1.76441700
 C                 -2.19295100   -1.38541300   -1.00882900
 C                 -2.66219000   -0.20886000   -0.35739100
 C                 -4.03300700    0.14809000   -0.02667100
 C                 -5.05979100   -0.78060000    0.20037700
 H                 -4.83426200   -1.84030300    0.20962900
 C                 -6.37947400   -0.36072500    0.44192100
 H                 -7.15329200   -1.10719000    0.59636800
 C                 -6.69308700    0.99337900    0.48776600
 H                 -7.71460200    1.31731800    0.66239600
 C                 -5.67343100    1.94194100    0.32661400
 H                 -5.89820400    3.00348900    0.38846100
 C                 -4.34948100    1.54298300    0.09236800
 C                 -3.26800300    2.48340700    0.02033000
 H                 -3.46524600    3.54661300    0.10748500
 C                 -1.94824900    2.02626800    0.01791200
 H                 -1.12400200    2.72203200    0.13915500
 C                  2.09885200   -1.06385600   -0.08116600
 C                  3.13598500   -0.99714900   -1.02868800
 H                  3.03580100   -0.32366800   -1.87689200
 C                  4.29603800   -1.77214200   -0.92511100
 C                  5.39976900   -1.66254900   -1.94814900
 H                  5.07506800   -1.10683600   -2.83280800
 H                  5.74364800   -2.65104200   -2.27320100
 H                  6.27187500   -1.14322500   -1.53084800
 C                  4.43077100   -2.64981400    0.16824000
 H                  5.32634500   -3.25927200    0.26013400
 C                  3.43364800   -2.73656900    1.13082200
 H                  3.56431000   -3.41477300    1.96996400
 C                  2.27170200   -1.95349700    1.01676700
 C                  1.18172600   -1.96411100    1.98877800
 C                  1.12521900   -2.73936800    3.15631900
 H                  1.93719700   -3.42033500    3.38156500
 C                  0.04130500   -2.63138400    4.01565900
 H                 -0.00085500   -3.23005000    4.92010900
 C                 -0.98903700   -1.73875100    3.70443300
 H                 -1.85093200   -1.61351600    4.34987000
 C                 -0.89623800   -1.00006200    2.53561400
 H                 -1.66405900   -0.29453300    2.24530900
 C                  0.41264800    0.63051100   -3.03351600
 H                 -0.10202600   -0.31954900   -3.10045100
 C                  0.72104300    1.37389200   -4.16160300
 C                  1.40127900    2.58371500   -3.99870700
 H                  1.66580600    3.18987900   -4.85960500
 C                  1.73664500    3.00298300   -2.71953900
 H                  2.26593900    3.93685100   -2.57352300
 C                  1.39818700    2.22113400   -1.60428100
 C                  1.68678300    2.56472200   -0.20985800
 C                  2.31436300    3.76157200    0.18147800
 H                  2.62836300    4.49625600   -0.55526300
 C                  2.53570900    4.02116000    1.52801200
 H                  3.01970700    4.94763500    1.82752000
 C                  2.13739000    3.09621200    2.51187600
 C                  1.51684500    1.90880800    2.10341400
 H                  1.21001100    1.19681700    2.86870900
 Ir                 0.33846400   -0.06910200   -0.07481000
 N                  0.74292400    1.02957000   -1.78746600
 H                  0.43500300    1.00607000   -5.14041800
 C                  1.27112400    1.60635100    0.75345600
 C                  2.39309100    3.38682800    3.97028700
 H                  3.46815200    3.38738700    4.19008200
 H                  2.01110500    4.37443400    4.25406700
 H                  1.92177600    2.64168500    4.61795400
67
 Complex 10a S0
 C                  0.93904500    1.62818700   -0.13609000
 C                  1.72685200    2.06255600   -1.21592000
 H                  1.88428500    1.38841700   -2.05456500
 C                  2.30750800    3.33760900   -1.27229800
 C                  2.09979600    4.22273500   -0.20255000
 H                  2.53916100    5.21662600   -0.22946900
 C                  1.33244900    3.83364900    0.89049700
 H                  1.18368600    4.53769800    1.70486700
 C                  0.75410800    2.55460200    0.93639500
 C                 -0.07599800    2.09686900    2.05604300
 C                 -0.38272500    2.84241800    3.20564200
 H                  0.00249400    3.84928200    3.31367300
 C                 -1.17876200    2.29138000    4.20109400
 C                 -1.66968000    0.99207000    4.04405900
 C                 -1.33834100    0.30111600    2.88679100
 H                 -1.69146400   -0.70850600    2.70806300
 C                 -1.74116300    0.40373200   -0.75980400
 C                 -2.03270100    1.61351400   -1.41388300
 H                 -1.24834000    2.36165400   -1.50432300
 C                 -3.28993500    1.89807500   -1.96538800
 C                 -4.30953300    0.93899300   -1.85498200
 H                 -5.29206700    1.14281200   -2.27286000
 C                 -4.06662900   -0.27200400   -1.21518100
 H                 -4.87062400   -0.99970600   -1.14443200
 C                 -2.80179500   -0.54993000   -0.67204100
 C                 -2.48245200   -1.81906100   -0.00925700
 C                 -3.37069400   -2.88984900    0.18084700
 H                 -4.39141400   -2.81279000   -0.17481500
 C                 -2.94113300   -4.04574900    0.81940500
 C                 -1.61840700   -4.13127300    1.26337300
 C                 -0.78286800   -3.04392000    1.04903400
 H                  0.25430000   -3.05520400    1.36580700
 C                  0.79276600   -1.02227700   -1.57015900
 C                  0.25988600   -1.03314600   -2.87526400
 H                 -0.68226700   -0.52572500   -3.06207500
 C                  0.91157600   -1.66537300   -3.93505400
 H                  0.46842700   -1.64829300   -4.92843100
 C                  2.13211900   -2.32051500   -3.72916900
 H                  2.64025600   -2.81233100   -4.55368500
 C                  2.69040600   -2.33560600   -2.45517700
 H                  3.63824400   -2.84406600   -2.30058800
 C                  2.03693500   -1.69976800   -1.38424500
 C                  2.59114100   -1.67617400   -0.02363400
 C                  3.79608800   -2.27274700    0.37961400
 H                  4.40325700   -2.80496200   -0.34271100
 C                  4.21094200   -2.17988100    1.70201400
 C                  3.41872800   -1.48540600    2.62031400
 C                  2.23829200   -0.91286300    2.16737000
 H                  1.58437100   -0.35868200    2.83171900
 N                 -0.56420900    0.82909600    1.92193300
 N                 -1.19736300   -1.91791400    0.44109000
 N                  1.82956200   -1.00644100    0.88956400
 Ir                 0.01111300   -0.16308500    0.09266100
 H                  5.14283600   -2.64111600    2.01444100
 H                  3.70597900   -1.38445000    3.66100800
 H                 -3.62758000   -4.87390500    0.96688600
 H                 -1.23858400   -5.01743400    1.75953700
 C                 -3.52736200    3.20683400   -2.67974000
 H                 -4.58792900    3.36517800   -2.89770100
 H                 -3.17175900    4.05496000   -2.08389100
 H                 -2.98348600    3.23852300   -3.63233600
 H                 -2.29641800    0.52386800    4.79484000
 H                 -1.41613100    2.86761800    5.09023800
 C                  3.14250800    3.73974500   -2.46406800
 H                  3.40910000    4.80054500   -2.43369900
 H                  4.07460800    3.16252200   -2.50697000
 H                  2.60961700    3.55058100   -3.40306000
67
 Complex 10a T1
 C                  1.08406700    1.53168700   -0.09459600
 C                  1.97277900    1.87696500   -1.12828500
 H                  2.10923000    1.18463200   -1.95437800
 C                  2.67307300    3.08886700   -1.14707200
 C                  2.48018000    3.99679000   -0.09155800
 H                  3.00961800    4.94617200   -0.09373000
 C                  1.61891600    3.68782200    0.95328500
 H                  1.48800100    4.40747100    1.75629600
 C                  0.92203200    2.46713100    0.96794500
 C                  0.00276300    2.08735200    2.04610900
 C                 -0.28854700    2.85897000    3.18235200
 H                  0.18755800    3.82244200    3.31840600
 C                 -1.18501100    2.38563700    4.13103000
 C                 -1.79227300    1.14118100    3.94105000
 C                 -1.46700800    0.42023200    2.80085500
 H                 -1.90458800   -0.55131500    2.60073100
 C                 -1.70444000    0.52087500   -0.83142600
 C                 -1.89722700    1.75356200   -1.47224300
 H                 -1.06037500    2.44478700   -1.54495100
 C                 -3.12570200    2.13076400   -2.03500500
 C                 -4.20758800    1.24053500   -1.94988000
 H                 -5.16759200    1.51527500   -2.37900100
 C                 -4.05966200    0.00937800   -1.31935900
 H                 -4.91379500   -0.66009700   -1.26777400
 C                 -2.82503900   -0.35957000   -0.76086100
 C                 -2.61317100   -1.64075400   -0.07591700
 C                 -3.58294700   -2.63988800    0.10564500
 H                 -4.58376900   -2.49709600   -0.28350600
 C                 -3.25847300   -3.80775800    0.78288900
 C                 -1.96262200   -3.97902800    1.28008800
 C                 -1.04221800   -2.96227000    1.07313300
 H                 -0.02077300   -3.03122600    1.43076100
 C                  0.74503400   -1.04750400   -1.56020700
 C                  0.23637500   -1.03041100   -2.87193100
 H                 -0.68226600   -0.48425400   -3.06398900
 C                  0.88907300   -1.66268000   -3.92910000
 H                  0.48427700   -1.62312600   -4.93584100
 C                  2.10703700   -2.35641300   -3.67976500
 H                  2.61830000   -2.84337600   -4.50707300
 C                  2.65465400   -2.42497800   -2.41756400
 H                  3.58699200   -2.96062100   -2.26778500
 C                  2.00277500   -1.79383700   -1.31031900
 C                  2.46622400   -1.84308800    0.02167300
 C                  3.63142700   -2.52659000    0.49202800
 H                  4.22567000   -3.09819400   -0.21339800
 C                  3.99580000   -2.46907600    1.81191100
 C                  3.19725700   -1.70904700    2.72399700
 C                  2.06558300   -1.07173400    2.23793800
 H                  1.42825800   -0.48819000    2.89608100
 N                 -0.59288700    0.87202600    1.88516600
 N                 -1.35503800   -1.82997000    0.41871200
 N                  1.67388300   -1.13129600    0.95684000
 Ir                -0.00120900   -0.17464800    0.05832100
 H                  4.88032800   -2.99127900    2.16341700
 H                  3.45673500   -1.62551100    3.77314600
 H                 -4.00797300   -4.58080800    0.92242200
 H                 -1.66948300   -4.87727600    1.81159900
 C                 -3.26474000    3.46038000   -2.73499400
 H                 -4.30866200    3.68849900   -2.97015100
 H                 -2.86717500    4.27584900   -2.12040800
 H                 -2.70144400    3.46904200   -3.67658300
 H                 -2.50004000    0.73617200    4.65548300
 H                 -1.41080400    2.98053900    5.01071500
 C                  3.63778000    3.40716600   -2.26243000
 H                  3.59889100    4.46673600   -2.53716500
 H                  4.67038900    3.19107100   -1.95891800
 H                  3.42889500    2.81228500   -3.15668000
67
 Complex 10b S0
 C                 -0.97015200    0.79288800    2.79109800
 C                 -0.97238100    1.56317700    3.94421100
 C                 -0.13433200    2.67904400    4.00270800
 H                 -0.10727200    3.30653900    4.88822600
 C                  0.66911600    2.97558500    2.91083900
 H                  1.33068200    3.83310600    2.93882900
 C                  0.64048900    2.16537000    1.76591000
 C                  1.45331800    2.37196700    0.56333600
 C                  2.34919400    3.44194900    0.40730900
 H                  2.47780600    4.18408100    1.19098900
 C                  3.08889600    3.56682300   -0.76567900
 C                  2.95037600    2.62662300   -1.79971100
 C                  2.04905700    1.56462200   -1.62549600
 H                  1.95099200    0.83633000   -2.43062900
 C                  1.29858500   -1.30834200    0.61690100
 C                  1.86910300   -1.39862800    1.89840400
 H                  1.53039500   -0.72083100    2.67928800
 C                  2.86221700   -2.33427700    2.21620000
 C                  3.30608400   -3.22078600    1.21894900
 H                  4.07351000   -3.95409700    1.45257300
 C                  2.76735500   -3.16521900   -0.06178800
 H                  3.12058600   -3.86382700   -0.81579700
 C                  1.77463100   -2.22136300   -0.37023100
 C                  1.14387900   -2.09552700   -1.68010500
 C                  1.45038000   -2.85162500   -2.82144000
 H                  2.21889000   -3.61359100   -2.76412200
 C                  0.77828200   -2.62406800   -4.01353900
 C                 -0.20730600   -1.63298300   -4.05946200
 C                 -0.47793900   -0.91273700   -2.90680400
 H                 -1.23108800   -0.13519200   -2.88780900
 C                 -1.77251000   -1.29255800    0.48028400
 C                 -1.75826000   -2.55834100    1.09907400
 H                 -0.80133000   -2.99693100    1.37468100
 C                 -2.92941300   -3.26711400    1.37773400
 H                 -2.87441200   -4.24150300    1.85885600
 C                 -4.17614600   -2.72859500    1.03792800
 H                 -5.08989100   -3.27692400    1.24927300
 C                 -4.23701900   -1.48205600    0.42184400
 H                 -5.20878400   -1.07499000    0.15589200
 C                 -3.05560700   -0.76855600    0.14624700
 C                 -3.07531900    0.55690100   -0.49848000
 C                 -4.23639100    1.25871300   -0.86079300
 H                 -5.21076900    0.83113400   -0.65757200
 C                 -4.13998200    2.49942800   -1.47745100
 C                 -2.87685200    3.03944100   -1.72936500
 C                 -1.76213900    2.30891300   -1.34098300
 H                 -0.75609500    2.67736500   -1.50600900
 N                  0.17436400   -1.12775900   -1.74565900
 N                 -1.84948100    1.10666100   -0.74245000
 Ir                -0.14251600   -0.05764700   -0.01908400
 H                  3.78172300    4.39647000   -0.88118600
 C                  1.28124900    1.40077300   -0.46268600
 N                 -0.19205300    1.07544100    1.72536800
 H                 -5.03893300    3.04011900   -1.75766300
 H                 -2.75206900    4.00285100   -2.21108000
 H                 -1.61662400    1.28763100    4.77150900
 H                 -1.59639500   -0.08441700    2.69417800
 C                  3.74094200    2.75431100   -3.07947400
 H                  4.27465000    1.82487500   -3.30976100
 H                  3.08123200    2.96036300   -3.93179800
 H                  4.47732200    3.56185900   -3.02546300
 H                 -0.76025700   -1.41954700   -4.96733500
 H                  1.01667000   -3.20883200   -4.89653200
 C                  3.45893100   -2.36833400    3.60273100
 H                  4.03085000   -3.28504500    3.77576800
 H                  4.13789700   -1.52029900    3.75895800
 H                  2.68263000   -2.30081200    4.37306900
67
 Complex 10b T1
 C                 -1.10474800    0.32237800    2.85697300
 C                 -1.39543300    1.04704400    3.99106400
 C                 -1.08727700    2.44363400    4.00885200
 H                 -1.29596300    3.04381900    4.88910300
 C                 -0.52442500    3.01436300    2.88916900
 H                 -0.28693500    4.07379000    2.88028600
 C                 -0.24789700    2.24877900    1.73053300
 C                  0.31761600    2.72694700    0.50706600
 C                  0.75540800    4.05979200    0.26612100
 H                  0.69465000    4.80477600    1.05540700
 C                  1.24738500    4.43137200   -0.97406300
 C                  1.36641100    3.51264900   -2.04493700
 C                  0.96732200    2.18823600   -1.80451400
 H                  1.05833700    1.46236700   -2.61023200
 C                  1.78091500   -0.71555300    0.62829700
 C                  2.33686300   -0.54898500    1.91184000
 H                  1.75175100   -0.05105800    2.67940900
 C                  3.61937900   -1.00727700    2.22436300
 C                  4.37082600   -1.64535700    1.21770700
 H                  5.37126200   -2.00373200    1.44637400
 C                  3.85573000   -1.82250500   -0.06271100
 H                  4.46402900   -2.31752500   -0.81415000
 C                  2.56629200   -1.36744900   -0.36945000
 C                  1.92170800   -1.52575600   -1.67317400
 C                  2.48258800   -2.12164300   -2.80977700
 H                  3.49586900   -2.50327600   -2.77191200
 C                  1.73854800   -2.21926500   -3.97909300
 C                  0.43253800   -1.72241500   -4.00269200
 C                 -0.07582500   -1.13759000   -2.85143700
 H                 -1.07826300   -0.72909100   -2.81030100
 C                 -1.17178400   -1.85825900    0.39672200
 C                 -0.62418200   -3.05471300    0.89338900
 H                  0.43801900   -3.11257100    1.11191300
 C                 -1.42813700   -4.17333300    1.12970000
 H                 -0.98199500   -5.08334400    1.52379200
 C                 -2.79912000   -4.12712900    0.85762500
 H                 -3.42381600   -4.99777100    1.03443200
 C                 -3.36071900   -2.95859700    0.35200100
 H                 -4.42374700   -2.93551800    0.13187700
 C                 -2.55751000   -1.82744700    0.12150400
 C                 -3.08806200   -0.56345400   -0.41012700
 C                 -4.44522000   -0.30250600   -0.64948800
 H                 -5.19014800   -1.05902500   -0.43465300
 C                 -4.83366400    0.93352300   -1.15178400
 C                 -3.85873700    1.89675100   -1.41186300
 C                 -2.53148400    1.57978500   -1.14973000
 H                 -1.73452700    2.29005200   -1.33289300
 N                  0.64774200   -1.03195000   -1.72220500
 N                 -2.14846800    0.38703500   -0.66407200
 Ir                -0.01878300   -0.13855100    0.03082500
 H                  1.55283600    5.46445900   -1.13163200
 C                  0.47716200    1.77490400   -0.56379900
 N                 -0.54253100    0.86536200    1.74987100
 H                 -5.88321000    1.14325900   -1.33437200
 H                 -4.11276800    2.87549600   -1.80338600
 H                 -1.84320100    0.55178600    4.84545300
 H                 -1.30662500   -0.74208000    2.80144400
 C                  1.91002000    3.95154500   -3.38160200
 H                  1.91253400    3.12648500   -4.10152200
 H                  1.31621400    4.76689100   -3.81614900
 H                  2.94052900    4.32302600   -3.30280300
 H                 -0.18386800   -1.78189800   -4.89236300
 H                  2.16990200   -2.67888600   -4.86268100
 C                  4.19781500   -0.83560800    3.60652200
 H                  5.16908900   -0.32917000    3.56841300
 H                  3.53463300   -0.24983900    4.24917600
 H                  4.36271900   -1.80727600    4.08802000
60
 Complex 11a S0
 N                 -1.36843100    1.79980300    0.23402700
 N                  0.07121100   -0.52745300    1.81742900
 N                  1.80298300    1.48136400    0.04011200
 O                 -0.19044800    0.95402300   -2.01934200
 O                 -1.25071900    2.51243700   -3.24349600
 C                 -1.49107400   -1.08711100   -0.21018700
 C                 -2.29863700   -1.35817500   -1.32644800
 H                 -2.08972500   -0.84424300   -2.26196200
 C                 -3.35526700   -2.27559500   -1.27394200
 C                 -4.22239400   -2.53479100   -2.48102400
 H                 -4.38985100   -3.60739400   -2.63027900
 H                 -3.77489300   -2.12859600   -3.39276500
 H                 -5.21042200   -2.07181900   -2.36185900
 C                 -3.61277500   -2.94846000   -0.06354700
 H                 -4.42710400   -3.66703900   -0.01298100
 C                 -2.83762800   -2.70178100    1.06256100
 H                 -3.05460800   -3.23519000    1.98433800
 C                 -1.78083900   -1.77714100    0.99825500
 C                 -0.89854900   -1.45259400    2.11655900
 C                 -0.96715700   -1.99122200    3.40910200
 H                 -1.73491100   -2.71978100    3.64118200
 C                 -0.05847200   -1.59652600    4.38144500
 H                 -0.11269500   -2.01422900    5.38183400
 C                  0.92679900   -0.66057800    4.05373900
 H                  1.66181600   -0.32803000    4.77785900
 C                  0.95905600   -0.15530000    2.76328300
 H                  1.70475300    0.56650400    2.45400900
 C                  1.50412300   -1.10128100   -0.61137400
 C                  1.35947600   -2.46156200   -0.92153600
 H                  0.36730300   -2.90522900   -0.89272900
 C                  2.44479700   -3.27923000   -1.27262800
 C                  2.22197100   -4.73809200   -1.58831400
 H                  3.14424400   -5.22928500   -1.91261500
 H                  1.47590000   -4.86142000   -2.38195200
 H                  1.84446400   -5.27759400   -0.71098200
 C                  3.72792500   -2.71443900   -1.31305600
 H                  4.58161100   -3.33087900   -1.58248800
 C                  3.91530700   -1.36939900   -1.00906200
 H                  4.92023200   -0.95845600   -1.04690300
 C                  2.82398400   -0.55940000   -0.65793100
 C                  2.96451200    0.86305900   -0.31836800
 C                  4.16405300    1.59178300   -0.33538000
 H                  5.08812300    1.10525400   -0.62363900
 C                  4.16489700    2.93672300    0.01146800
 H                  5.09200700    3.50155700   -0.00281600
 C                  2.96378200    3.55247400    0.37347900
 H                  2.91925600    4.60040600    0.64799800
 C                  1.80744300    2.78421700    0.37041400
 H                  0.84587300    3.20881000    0.63877100
 C                 -1.94033100    2.17506100    1.38995500
 H                 -1.65840100    1.60688800    2.27011600
 C                 -2.84352600    3.23218800    1.45227800
 H                 -3.28370800    3.50551100    2.40502600
 C                 -3.16531200    3.91725400    0.27945400
 H                 -3.86664200    4.74545100    0.29917500
 C                 -2.57533300    3.51708900   -0.91817900
 H                 -2.78655900    4.00330200   -1.86334300
 C                 -1.68162100    2.45124400   -0.90675200
 C                 -1.00465500    1.95797300   -2.17362900
 Ir                 0.04474800    0.20817500   -0.09149400
60
 Complex 11a T1
 N                 -1.51848100    1.69150200    0.25972200
 N                  0.14531200   -0.41410200    1.79310800
 N                  1.69215100    1.63977200   -0.02782700
 O                 -0.32717400    0.93838500   -2.02920400
 O                 -1.68750900    2.24962200   -3.24509700
 C                 -1.37039800   -1.18971200   -0.20911700
 C                 -2.16113000   -1.53168500   -1.30874900
 H                 -2.00377900   -1.00909800   -2.24915800
 C                 -3.13223200   -2.53995500   -1.24274500
 C                 -3.96162000   -2.92627400   -2.43686700
 H                 -3.75751300   -3.95895600   -2.75140000
 H                 -3.76296300   -2.27295900   -3.29150300
 H                 -5.03552700   -2.87581500   -2.21441300
 C                 -3.31636000   -3.22113800    0.00058900
 H                 -4.06981000   -4.00421900    0.05619300
 C                 -2.57577900   -2.91974400    1.11963300
 H                 -2.74940900   -3.46189500    2.04453700
 C                 -1.58064500   -1.89293300    1.06047100
 C                 -0.77039500   -1.47240900    2.12940500
 C                 -0.76028300   -1.98533000    3.46061300
 H                 -1.46686200   -2.76918800    3.71391600
 C                  0.11530500   -1.51139000    4.39778300
 H                  0.11862200   -1.90515400    5.40853700
 C                  1.04862500   -0.48227900    4.01715200
 H                  1.77182800   -0.09073200    4.72351100
 C                  1.02393900    0.01122600    2.73185600
 H                  1.71452900    0.78380900    2.41271800
 C                  1.59201900   -0.97744100   -0.61264700
 C                  1.54275800   -2.35490200   -0.88658500
 H                  0.58209000   -2.86141200   -0.86155800
 C                  2.68598300   -3.09811700   -1.20131100
 C                  2.59809100   -4.57327700   -1.50285400
 H                  3.30269200   -5.14693800   -0.88975500
 H                  2.84926800   -4.77600500   -2.55131300
 H                  1.59236500   -4.96137200   -1.31860600
 C                  3.92710700   -2.43882600   -1.24220200
 H                  4.82593700   -3.00034900   -1.48433000
 C                  4.01500800   -1.07777500   -0.97865600
 H                  4.98834200   -0.59731900   -1.01335300
 C                  2.86341000   -0.33612800   -0.66552600
 C                  2.89685000    1.10184500   -0.36713300
 C                  4.03596400    1.91942100   -0.41326200
 H                  4.99590600    1.49718300   -0.68461600
 C                  3.92798500    3.27309700   -0.11962100
 H                  4.80717600    3.90890700   -0.15614900
 C                  2.68116100    3.80642000    0.21725600
 H                  2.55413600    4.85754600    0.45020200
 C                  1.58892900    2.95010500    0.24806500
 H                  0.59638800    3.30423800    0.50518900
 C                 -2.05387200    2.05187900    1.43625700
 H                 -1.64495100    1.56551300    2.31547400
 C                 -3.07722800    2.99202500    1.51474300
 H                 -3.48833800    3.25840100    2.48217600
 C                 -3.55678700    3.56789400    0.33699200
 H                 -4.35693500    4.30069300    0.36857600
 C                 -2.99493800    3.18795000   -0.88072800
 H                 -3.32497700    3.59896300   -1.82733700
 C                 -1.97274600    2.24428700   -0.88503900
 C                 -1.30151100    1.79329900   -2.17202400
 Ir                 0.04030000    0.21391000   -0.10964500
60
 Complex 11b S0
 N                  2.26357600   -0.43539500    0.19947500
 N                 -0.43751200   -2.06982200    0.11428400
 O                  1.00231300   -0.81175800   -2.15978900
 O                  2.92852500   -1.42201000   -3.15583300
 C                  1.08476500    2.31933600   -1.77546800
 H                  1.22145400    1.57992200   -2.55596300
 C                  1.38032400    3.66146100   -1.96375500
 C                  1.16816100    4.54695900   -0.90334600
 H                  1.38876200    5.60395800   -1.01534700
 C                  0.66823400    4.06355500    0.29924500
 H                  0.49409200    4.73872200    1.12857200
 C                  0.38054600    2.69945700    0.44247700
 C                 -0.16397300    2.04405200    1.63204300
 C                 -0.45327200    2.70874400    2.83580200
 H                 -0.27387100    3.77571100    2.93654300
 C                 -0.97205000    2.00520600    3.91558100
 H                 -1.19373500    2.52568400    4.84387500
 C                 -1.21750800    0.62282000    3.81769800
 C                 -0.92267400   -0.03144000    2.61510200
 H                 -1.11579500   -1.09933400    2.54248100
 C                 -1.75194500   -0.02702700   -0.89951200
 C                 -2.43284700    1.08808600   -1.41286200
 H                 -1.91865200    2.04456500   -1.47137700
 C                 -3.76212500    1.01728900   -1.85046800
 C                 -4.45213600    2.22890200   -2.42708000
 H                 -5.50545800    2.27049700   -2.12998600
 H                 -4.42884400    2.20721400   -3.52450000
 H                 -3.96900300    3.15739400   -2.10761300
 C                 -4.43848700   -0.21279200   -1.76800900
 H                 -5.47055300   -0.28201500   -2.10221600
 C                 -3.79977600   -1.33683000   -1.25808200
 H                 -4.34495600   -2.27501900   -1.19900200
 C                 -2.46732000   -1.25382000   -0.82138100
 C                 -1.72231800   -2.37548800   -0.25106100
 C                 -2.21115200   -3.67398900   -0.05130200
 H                 -3.22733600   -3.91164400   -0.34245500
 C                 -1.39844400   -4.64687000    0.51459700
 H                 -1.77681900   -5.65253800    0.66892100
 C                 -0.09108300   -4.31495500    0.88020600
 H                  0.57986800   -5.04145300    1.32423700
 C                  0.34836200   -3.01831000    0.66096300
 H                  1.35136800   -2.70909300    0.92712100
 C                  2.86190200   -0.22391100    1.38528400
 H                  2.21595300    0.10870900    2.19036900
 C                  4.22671800   -0.42303700    1.56818000
 H                  4.66920900   -0.24270400    2.54178900
 C                  4.99714500   -0.85142800    0.48625000
 H                  6.06429800   -1.01550300    0.59864700
 C                  4.37358900   -1.06351000   -0.74130200
 H                  4.91543500   -1.39234400   -1.61995900
 C                  3.00298000   -0.84578200   -0.85454200
 C                  2.27307800   -1.05484300   -2.17821700
 Ir                 0.15782500   -0.12999200   -0.26434100
 H                  1.76494200    3.99809100   -2.91969600
 N                  0.60085500    1.85022500   -0.60900100
 C                 -0.39045400    0.64394800    1.50324500
 C                 -1.80643800   -0.12529500    4.98843500
 H                 -1.80336500   -1.20610700    4.81953400
 H                 -1.25105100    0.07752800    5.91136200
 H                 -2.84444200    0.18128700    5.16823100
60
 Complex 11b T1 
 N                  2.21390600   -0.63570300   -0.05679900
 N                 -0.68380300   -2.02512400    0.01578900
 O                  0.68211400   -0.72918000   -2.25535000
 O                  2.41958800   -1.39087600   -3.52451200
 C                  1.09400000    2.35962600   -1.71539600
 H                  1.06187000    1.69687600   -2.57383900
 C                  1.50716600    3.67524900   -1.82633400
 C                  1.50835300    4.49788100   -0.65716500
 H                  1.82019900    5.53566400   -0.71816700
 C                  1.10716000    3.95931900    0.54093500
 H                  1.09928000    4.56644400    1.44027500
 C                  0.69629700    2.60000000    0.62945900
 C                  0.27371200    1.90265000    1.78510700
 C                  0.18441500    2.44958000    3.09981700
 H                  0.43904800    3.49003600    3.27851700
 C                 -0.21420200    1.65804500    4.15516500
 H                 -0.26134300    2.09263600    5.15189800
 C                 -0.57163800    0.28246300    3.99668800
 C                 -0.51421900   -0.25730900    2.70999200
 H                 -0.79996900   -1.29631800    2.56471000
 C                 -1.85290900    0.22062000   -0.74255600
 C                 -2.42960500    1.43183200   -1.15648600
 H                 -1.80787100    2.32002300   -1.22438500
 C                 -3.78741000    1.52879700   -1.48124700
 C                 -4.38690300    2.83200700   -1.94612500
 H                 -5.34480400    3.02910000   -1.45241900
 H                 -4.58213400    2.80883000   -3.02572200
 H                 -3.71909600    3.67505000   -1.74748500
 C                 -4.58748700    0.37481600   -1.38596700
 H                 -5.64397700    0.43586000   -1.63407700
 C                 -4.04649800   -0.84086900   -0.98208100
 H                 -4.68979400   -1.71353000   -0.92018900
 C                 -2.68409300   -0.93143300   -0.66123800
 C                 -2.02088500   -2.16521500   -0.23528400
 C                 -2.63032700   -3.41657400   -0.07898400
 H                 -3.69110600   -3.52462800   -0.27167200
 C                 -1.87415100   -4.51188600    0.31847500
 H                 -2.34432600   -5.48243700    0.44103700
 C                 -0.50668800   -4.35036100    0.55460500
 H                  0.12102100   -5.17897900    0.86155100
 C                  0.04919200   -3.08982300    0.39001800
 H                  1.10185600   -2.90449400    0.56572100
 C                  2.94315200   -0.57182700    1.06987800
 H                  2.41133400   -0.26527500    1.96393000
 C                  4.29799000   -0.88885100    1.08746800
 H                  4.85131500   -0.82273800    2.01779300
 C                  4.91424000   -1.28524500   -0.10009500
 H                  5.96932200   -1.53967100   -0.11629800
 C                  4.15319400   -1.34784200   -1.26537900
 H                  4.57111400   -1.64702200   -2.21908800
 C                  2.80316500   -1.01247000   -1.21009600
 C                  1.92137600   -1.05778500   -2.44992600
 Ir                 0.06668400   -0.10823600   -0.27457100
 H                  1.81551800    4.06004400   -2.79149000
 N                  0.69366100    1.81731900   -0.55093400
 C                 -0.11108100    0.49585900    1.59508400
 C                 -0.99609800   -0.52712600    5.19236100
 H                 -1.23757100   -1.55731900    4.91258100
 H                 -0.20792800   -0.56476600    5.95663900
 H                 -1.88190600   -0.09898500    5.68053200
61
 Complex 12a S0
 N                 -2.26107700    0.46510000    0.23561000
 N                  0.27694500   -0.54684300    1.87525900
 C                 -0.19496500    2.43197200   -2.03875800
 C                  0.26147500    3.32806800    0.27804000
 C                 -0.67442200   -1.46656500   -0.72742600
 C                  0.15113600   -2.50400700   -1.19577600
 H                  1.22961000   -2.38146800   -1.14023600
 C                 -0.35841200   -3.69015900   -1.73919000
 C                  0.56302400   -4.76633000   -2.25891300
 H                  1.59317400   -4.61037100   -1.92520400
 H                  0.56910300   -4.78146200   -3.35644900
 H                  0.24309700   -5.76100600   -1.92858900
 C                 -1.75234800   -3.85406800   -1.81475300
 H                 -2.16618900   -4.76946500   -2.23045800
 C                 -2.60315000   -2.85500600   -1.35908500
 H                 -3.67682100   -3.00910600   -1.42310500
 C                 -2.08474800   -1.66631500   -0.81604500
 C                 -2.93998800   -0.58807100   -0.30131100
 C                 -4.34355500   -0.57381600   -0.31495700
 H                 -4.88982100   -1.40571600   -0.74337100
 C                 -5.03030800    0.50965000    0.21923700
 H                 -6.11603500    0.52282100    0.20948500
 C                 -4.31350200    1.57777400    0.76655800
 H                 -4.81232300    2.44050400    1.19368900
 C                 -2.92661000    1.51135000    0.75084200
 H                 -2.30622600    2.30156500    1.16068400
 C                  1.88137000    0.03145900   -0.11207100
 C                  2.69986100    0.32573800   -1.21519200
 H                  2.24090700    0.72802600   -2.11528600
 C                  4.08278200    0.10904700   -1.19736000
 C                  4.94245400    0.45047400   -2.39001400
 H                  4.33660800    0.73956300   -3.25383600
 H                  5.57140800   -0.39771500   -2.68475600
 H                  5.61951400    1.28352700   -2.16278200
 C                  4.67110300   -0.42927000   -0.03645100
 H                  5.74343000   -0.60730800   -0.01200800
 C                  3.89342300   -0.73645400    1.07317700
 H                  4.36989900   -1.15638700    1.95518600
 C                  2.50689100   -0.50954900    1.04402100
 C                  1.59580000   -0.81773000    2.14456200
 C                  1.95300900   -1.34988900    3.39082400
 H                  2.99552200   -1.55694600    3.60212800
 C                  0.97956700   -1.61027500    4.34617000
 H                  1.25790600   -2.02233000    5.31110600
 C                 -0.35791800   -1.33719300    4.04798500
 H                 -1.15251800   -1.52806100    4.76030200
 C                 -0.66548400   -0.80788100    2.80362300
 H                 -1.68476700   -0.57729300    2.52027600
 Ir                -0.10381900    0.29806300    0.05794700
 C                  0.07539000    3.45452300   -1.11435700
 H                  0.14000500    4.45753200   -1.51827800
 O                  0.22527200    2.24312200    0.94784800
 O                 -0.31574800    1.17701200   -1.80046200
 C                 -0.36719300    2.78767300   -3.49705400
 H                 -0.29985000    3.86167200   -3.68081100
 H                  0.40173500    2.27635300   -4.08673100
 H                 -1.33846200    2.42397200   -3.84891100
 C                  0.51846600    4.57295000    1.09734700
 H                  0.50922400    5.48662200    0.49930500
 H                 -0.24011700    4.65163900    1.88378200
 H                  1.48991000    4.48255300    1.59577200
61
 Complex 12a T1
 N                  2.21914700   -0.61202300    0.19799600
 N                 -0.18688700    0.52962400    1.87152800
 C                 -0.02325100   -2.43207900   -2.06678100
 C                 -0.52311900   -3.28954700    0.24834100
 C                  0.72353200    1.42289800   -0.73565000
 C                 -0.05321700    2.50493200   -1.17298300
 H                 -1.13505200    2.42720800   -1.10520100
 C                  0.50127700    3.66917600   -1.71195200
 C                 -0.34321700    4.81444600   -2.19672300
 H                 -1.40994400    4.60462600   -2.07348300
 H                 -0.16365700    5.02803800   -3.25942500
 H                 -0.11892500    5.74222400   -1.65221300
 C                  1.93161900    3.74733300   -1.80958600
 H                  2.37249500    4.64664300   -2.23537800
 C                  2.75581500    2.73449200   -1.38913700
 H                  3.83129100    2.84576000   -1.48565600
 C                  2.20453200    1.53794200   -0.82073700
 C                  2.97320500    0.46913200   -0.31971400
 C                  4.40180400    0.38457200   -0.28948500
 H                  4.98817300    1.21692700   -0.66418000
 C                  5.02653000   -0.72990800    0.20910100
 H                  6.11019100   -0.79019900    0.23123300
 C                  4.23576900   -1.81250300    0.70337800
 H                  4.69029400   -2.71141300    1.10366100
 C                  2.85045900   -1.68976300    0.67062900
 H                  2.20458500   -2.47730100    1.04921300
 C                 -1.87893800    0.07592400   -0.08912000
 C                 -2.74162400   -0.16000900   -1.16961400
 H                 -2.33256200   -0.57085100   -2.08969700
 C                 -4.10992300    0.13293800   -1.10737100
 C                 -5.02163500   -0.14067100   -2.27822800
 H                 -4.45773500   -0.43614000   -3.16776600
 H                 -5.62085700    0.74133500   -2.53215200
 H                 -5.72716700   -0.94829800   -2.04604600
 C                 -4.63256000    0.68344200    0.07870700
 H                 -5.69194800    0.92015400    0.13812500
 C                 -3.80857700    0.92975600    1.16947900
 H                 -4.23573100    1.35979700    2.07133500
 C                 -2.43784300    0.62867700    1.09403100
 C                 -1.48334900    0.86177500    2.17545700
 C                 -1.78057200    1.37938900    3.44381300
 H                 -2.80453700    1.63690100    3.68699000
 C                 -0.77107100    1.55930400    4.37894100
 H                 -1.00317600    1.96048600    5.36053600
 C                  0.54313000    1.21856400    4.04398600
 H                  1.36142800    1.34427600    4.74355700
 C                  0.79292300    0.70591900    2.78150500
 H                  1.78804500    0.42134500    2.46429800
 Ir                 0.10728100   -0.29483100    0.02780900
 C                 -0.39711600   -3.42488900   -1.14926500
 H                 -0.58610800   -4.40946700   -1.55886400
 O                 -0.32954000   -2.22001300    0.91641400
 O                  0.23699600   -1.19850500   -1.81696800
 C                  0.10970600   -2.78751200   -3.52778700
 H                 -0.13613900   -3.83142400   -3.73083500
 H                 -0.54671700   -2.14124000   -4.12033500
 H                  1.13644400   -2.59111100   -3.85514200
 C                 -0.91290500   -4.49492600    1.07106200
 H                 -0.97253000   -5.41098500    0.47987400
 H                 -0.18775300   -4.63297200    1.87981600
 H                 -1.88685900   -4.31018000    1.53846200
61
 Complex 12b S0
 N                 -1.98445800    0.32428100    0.52495800
 C                 -0.41419900    3.20351400   -1.18915100
 C                  0.46021500    3.20203300    1.18127000
 C                 -0.63917600   -1.03055600   -1.27997100
 C                  0.11421000   -1.76863400   -2.20849400
 H                  1.19106700   -1.62214900   -2.25364900
 C                 -0.47237700   -2.69458100   -3.08058100
 C                  0.36056600   -3.45501700   -4.08343600
 H                  1.43053800   -3.35042000   -3.88059300
 H                  0.17816300   -3.09156400   -5.10281900
 H                  0.11570200   -4.52317000   -4.07802100
 C                 -1.86341200   -2.89747900   -3.02020000
 H                 -2.33126400   -3.61500500   -3.68963000
 C                 -2.64050600   -2.19270200   -2.10919900
 H                 -3.71192200   -2.37215600   -2.07534000
 C                 -2.04276400   -1.26581600   -1.23921100
 C                 -2.77451700   -0.50130200   -0.22942800
 C                 -4.15122700   -0.56422400    0.02579400
 H                 -4.77728800   -1.21330200   -0.57499000
 C                 -4.70578200    0.19964400    1.04462200
 H                 -5.77176600    0.15067600    1.24421400
 C                 -3.87769200    1.02594900    1.81012400
 H                 -4.26859500    1.63371200    2.61824700
 C                 -2.52249300    1.05941000    1.51655200
 H                 -1.82476300    1.67236700    2.07458200
 C                  2.54409400    1.01800700   -1.51218500
 H                  1.85680300    1.64256500   -2.07023300
 C                  3.89896700    0.96357300   -1.80407800
 C                  4.71316200    0.12378700   -1.03844100
 H                  5.77852200    0.05849200   -1.23667800
 C                  4.14540700   -0.63216100   -0.02094800
 H                  4.76075700   -1.29098200    0.58039100
 C                  2.76960100   -0.54790200    0.23244500
 C                  2.02527900   -1.30093100    1.24236200
 C                  2.60635000   -2.23591800    2.11109600
 H                  3.67455300   -2.43339600    2.07865500
 C                  1.81646100   -2.92642300    3.02622300
 H                  2.27334200   -3.65049600    3.69559300
 C                  0.43236800   -2.69836500    3.08823600
 C                 -0.13890300   -1.75909300    2.21606700
 H                 -1.21252200   -1.58990300    2.26684200
 Ir                 0.00468000    0.36631800    0.00097400
 C                  0.02588000    3.82628200   -0.00462100
 H                  0.03116700    4.90980800   -0.00592500
 O                  0.51883500    1.94685500    1.40904500
 O                 -0.48573400    1.94844800   -1.41360600
 C                 -0.84701400    4.07374400   -2.34959200
 H                 -0.76950200    5.14178900   -2.13563100
 H                 -0.23338900    3.83912500   -3.22643000
 H                 -1.88402100    3.83617500   -2.61096400
 C                  0.90299400    4.07086800    2.33902200
 H                  0.83344100    5.13911300    2.12330300
 H                  0.28991800    3.84250400    3.21787300
 H                  1.93886800    3.82586500    2.59810000
 H                  4.30036900    1.56594100   -2.61109300
 N                  1.99329200    0.29033400   -0.52205400
 C                  0.62413200   -1.03892900    1.28567300
 C                 -0.43805000   -3.45772400    4.06011900
 H                 -1.05487800   -2.77670400    4.65785200
 H                 -1.12663900   -4.12747300    3.53009800
 H                  0.15690100   -4.06698100    4.74695900
61
 Complex 12b S1               
 N                  1.74567700    1.03574900   -0.43995000
 C                 -0.92720500    3.13916600    1.11978800
 C                 -1.59999000    2.76512000   -1.27553700
 C                  0.87588600   -0.67427600    1.37311800
 C                  0.35969200   -1.57091100    2.32197400
 H                 -0.71040100   -1.76439100    2.33416500
 C                  1.17262500   -2.23212800    3.24499600
 C                  0.61971600   -3.19637900    4.25979100
 H                 -0.47031700   -3.26664700    4.19227300
 H                  0.87184000   -2.89549400    5.28557600
 H                  1.02789400   -4.20700500    4.12261800
 C                  2.57872000   -1.97792000    3.19471100
 H                  3.22319400   -2.49083700    3.90620800
 C                  3.14497100   -1.11371600    2.28311100
 H                  4.22011700   -0.96051300    2.28730800
 C                  2.32355900   -0.42187700    1.34445400
 C                  2.77984400    0.48771300    0.36338800
 C                  4.12092600    0.88941300    0.11193200
 H                  4.91476900    0.46429900    0.71763100
 C                  4.41358100    1.79504000   -0.87770800
 H                  5.43906000    2.09643200   -1.06578800
 C                  3.34578100    2.33484600   -1.66408400
 H                  3.53170600    3.05178700   -2.45559500
 C                  2.05197800    1.92335300   -1.40499100
 H                  1.21064600    2.29104200   -1.98285600
 C                 -2.84054700    0.02235900    1.32877700
 H                 -2.48032300    0.86919500    1.89996900
 C                 -4.09406900   -0.53469900    1.53874000
 C                 -4.47055600   -1.63707100    0.76731600
 H                 -5.44232700   -2.10051800    0.90584400
 C                 -3.58832500   -2.14095400   -0.18088100
 H                 -3.86612000   -2.99605200   -0.78552700
 C                 -2.33397500   -1.54283100   -0.35497100
 C                 -1.29875300   -1.95976500   -1.30488900
 C                 -1.42806500   -3.04448300   -2.18437000
 H                 -2.33625400   -3.63985900   -2.20133300
 C                 -0.38902100   -3.36791700   -3.05092200
 H                 -0.49956800   -4.20882900   -3.73055100
 C                  0.80298800   -2.62119900   -3.06274600
 C                  0.92437900   -1.53777100   -2.18376700
 H                  1.84165100   -0.95565600   -2.18827400
 Ir                -0.11589500    0.33339800    0.00187500
 C                 -1.55233600    3.51261800   -0.08508900
 H                 -2.01812500    4.49039500   -0.10708500
 O                 -1.09425000    1.60593700   -1.46400700
 O                 -0.33863800    2.03055600    1.35862800
 C                 -0.92570200    4.11332900    2.27621000
 H                 -1.48293700    5.02794000    2.06353900
 H                 -1.35271700    3.62784000    3.16033900
 H                  0.10947600    4.37485400    2.52224200
 C                 -2.28049000    3.35772800   -2.48815000
 H                 -2.75910000    4.31713600   -2.28137000
 H                 -1.54023100    3.49549200   -3.28455200
 H                 -3.02972600    2.65350700   -2.86463100
 H                 -4.75152100   -0.11373500    2.29069200
 N                 -1.98648000   -0.46607200    0.41218800
 C                 -0.10227600   -1.18853200   -1.29480500
 C                  1.93590900   -3.00600400   -3.98119400
 H                  2.62281100   -2.17023900   -4.14369500
 H                  2.51768600   -3.83269100   -3.55385500
 H                  1.56599700   -3.34232600   -4.95549900
